# Supplementary material for: Bacterial Lysate from the Multi-Strain Probiotic SLAB51 Triggers Adaptative Responses to Hypoxia in Human Caco-2 Intestinal Epithelial Cells under Normoxic Conditions and Attenuates LPS-Induced Inflammatory Response
Source: Int J Mol Sci. 2023 May 2;24(9):8134. doi: 10.3390/ijms24098134 (PMC10179068; doi:10.3390/ijms24098134)
Supplement: Supplementary file 1 [file ijms-24-08134-s001.zip]

Archive with 1 entries (1 files):
- ijms-2189862-supplementary.pdf
